# Supplementary material for: Prevalence and Clinical Associations of Germline DDR Variants in Prostate Cancer: Real-World Evidence from a 122-Patient Turkish Cohort
Source: Genes (Basel). 2025 Dec 26;17(1):23. doi: 10.3390/genes17010023 (PMC12841403; doi:10.3390/genes17010023)
Supplement: Supplementary file 1 [file genes-17-00023-s001.zip]

Archive with 1 entries (1 files):
- genes-4057373-supplementary.pdf
